# Supplementary material for: Predictors of Changes in Physical Activity and Sedentary Behavior during the COVID-19 Pandemic in a Turkish Migrant Cohort in Germany
Source: Int J Environ Res Public Health. 2021 Sep 14;18(18):9682. doi: 10.3390/ijerph18189682 (PMC8472770; doi:10.3390/ijerph18189682)
Supplement: Supplementary file 1 [file ijerph-18-09682-s001.zip]

Archive with 1 entries (1 files):
- ijerph-1357862-supplementary.pdf
